# Supplementary material for: Hospital-associated MRSA genotypes causing complicated community-onset skin and musculoskeletal infections
Source: Front Cell Infect Microbiol. 2025 Nov 21;15:1686160. doi: 10.3389/fcimb.2025.1686160 (PMC12678274; doi:10.3389/fcimb.2025.1686160)
Supplement: Supplementary file 1 [file Presentation1.zip]

Archive with 2 entries (2 files):
- Suppl. Figure 2.docx
- Suppl. Figure 1.docx
